# Supplementary material for: Definition, Prevalence and Management of Dyslipidemia in Patients and Survivors of Childhood and Adolescent Cancer—A Systematic Review
Source: Cancers (Basel). 2026 Mar 4;18(5):837. doi: 10.3390/cancers18050837 (PMC12984902; doi:10.3390/cancers18050837)
Supplement: Supplementary file 1 [file cancers-18-00837-s001.zip]

Archive with 1 entries (1 files):
- cancers-4121397-supplementary.pdf
